# Supplementary material for: Differentiating Upper Tract Urothelial Carcinoma with Synchronous or Metachronous Bladder Cancer
Source: Curr Issues Mol Biol. 2026 Mar 26;48(4):345. doi: 10.3390/cimb48040345 (PMC13114334; doi:10.3390/cimb48040345)
Supplement: Supplementary file 1 [file cimb-48-00345-s001.zip]

Archive with 2 entries (2 files):
- Supplementary File S1 - Material and Methods.pdf
- Supplementary File S2.pdf
